# Supplementary material for: Thioredoxin-Interacting Protein’s Role in NLRP3 Activation and Osteoarthritis Pathogenesis by Pyroptosis Pathway: In Vivo Study
Source: Metabolites. 2024 Sep 7;14(9):488. doi: 10.3390/metabo14090488 (PMC11433649; doi:10.3390/metabo14090488)
Supplement: Supplementary file 1 [file metabolites-14-00488-s001.zip]

Archive with 1 entries (1 files):
- metabolites-3154750-supplementary.pdf
